# Supplementary material for: Applying the multi-threat framework of stereotype threat in the context of digital gaming
Source: PLoS One. 2018 Feb 14;13(2):e0192137. doi: 10.1371/journal.pone.0192137 (PMC5812608; doi:10.1371/journal.pone.0192137)
Supplement: S1 File — (XLSX) [file pone.0192137.s001.xlsx]

## Sheet: Study 1 Multi-threat Stereotype
Age	Gamer	HPW	Gamertype	SI1	SI2	SI3	SI4	SI5	SI6	SI7	SI8	SI9	SI10	SI11	SI12	CONDITION	GamingPerformance	CB1	CB2	SEst1	SEst2	SEst3	SEst4	SEst5	SEst6	SEst7	SEst8	SEst9	SEst10	SEff1	SEff2	SEff3	SEff4	SEff5	SEff6	SEff7	SEff8	SEff9	SEff10	OnthescalebelowhowmasculinedoyoufeelthisgamewasAresponsecloserto	Doyouknowofanegativestereotyperegardingfemalesbeinglesscompetent	FilterSTAwareness	GenderGamingCompetence1female9male	TotalSocialIdentity	ModeratorSI	TotalCB	TotalSelfEsteem	TotalSelfEfficacy
19	1	1-5 hours	2	5	2	4	5	3	4	6	6	3	2	3	4	1	3800	5	3	3	3	3	4	4	3	3	3	4	3	4	3	3	3	3	4	2	3	4	2	5	No	1	5	47	0	8	33	31
25	2	Less than 1 hour	2	1	1	7	1	7	7	7	7	6	6	7	7	1	2900	5	9	3	4	3	3	4	4	3	4	4	3	4	3	3	3	3	4	4	4	3	3	5	Yes	1	4	64	0	14	35	34
18	2	1-5 hours	2	5	6	6	6	5	6	5	5	2	2	3	4	1	5500	3	6	3	1	2	2	2	2	2	2	2	2	3	4	3	2	2	3	3	3	3	3	5	Yes	1	6	55	0	9	20	29
21	2	Less than 1 hour	2	4	4	5	4	6	7	6	7	6	4	6	5	1	5000	5	3	3	2	3	3	3	2	3	2	4	3	3	2	3	3	3	3	3	2	3	2	4	No	1	5	64	0	8	28	27
18	2	Less than 1 hour	3	4	3	6	3	6	7	5	7	5	4	4	5	1	2800	7	4	3	2	3	3	3	3	3	3	2	3	3	3	3	3	3	3	2	3	3	3	6	Yes	1	4	59	0	11	28	29
18	2	Less than 1 hour	2	4	3	5	3	4	6	5	6	5	5	5	5	1	1600	5	3	3	3	3	4	3	3	3	3	3	4	3	2	3	3	3	4	3	4	4	3	5	No	1	6	56	0	8	32	32
19	2			1	2	6	2	6	7	6	3	2	2	2	2	1	1300	2	8	2	2	2	2	2	2	2	3	2	2	2	3	2	2	2	2	1	1	1	1		Yes	1	5	41	0	10	21	17
18	2			7	7	7	6	6	4	6	7	4	4	4	6	1	2700	5	7	4	3	3	3	4	4	3	3	3	3	4	3	3	3	3	4	3	3	3	3	5	Yes	1	9	68	0	12	33	32
18	2			5	4	7	4	7	7	5	6	7	5	6	6	1	2800	4	5	3	3	3	3	3	2	3	2	3	3	3	3	3	3	3	3	3	2	3	2	5	Yes	1	6	69	0	9	28	28
18	2			1	1	5	1	5	7	6	2	6	6	6	6	1	4800	6	7	3	3	3	3	3	2	3	2	4	3	3	3	3	3	3	3	2	2	3	3	2	Yes	1	5	52	0	13	29	28
18	2			6	3	5	5	6	4	6	6	6	6	6	6	1	4200	7	5	3	3	3	3	3	2	4	2	4	4	3	3	3	3	3	3	3	3	3	3	6	Yes	1	5	65	0	12	31	30
18	2			6	5	6	5	7	7	6	7	6	6	5	6	1	2800	6	8	3	1	3	3	3	2	4	1	3	3	4	3	3	3	3	3	3	4	3	2	5	Yes	1	5	72	0	14	26	31
18	2			5	5	6	3	3	5	5	3	6	6	6	6	1	1200	4	6	2	3	3	3	3	2	3	2	3	2	3	2	3	3	3	4	3	2	2	2	5	Yes	1	5	59	0	10	26	27
18	2			5	5	5	3	5	6	6	6	5	4	5	5	1	2700	6	6	3	3	3	3	3	3	3	1	4	3	3	2	3	3	3	3	3	3	3	3	6	Yes	1	5	60	0	12	29	29
19	1	Less than 1 hour	2	2	2	3	3	4	4	4	4	3	3	6	4	1	4700	8	5	2	2	3	4	3	2	3	3	3	3	4	3	3	3	2	3	2	3	3	3	5	Yes	1	5	42	0	13	28	29
18	2			4	4	5	5	4	5	5	6	4	4	4	4	1	1900	5	6	3	2	3	3	3	2	3	2	4	3	3	2	2	3	2	3	2	3	3	2	5	Yes	1	5	54	0	11	28	25
19	2			5	1	7	5	6	7	6	7	4	3	3	4	1	3600	3	5	2	3	3	3	4	3	3	4	3	4	3	3	3	3	2	3	3	3	3	3	5	Yes	1	5	58	0	8	32	29
18	1	1-5 hours	2	5	2	4	5	6	7	6	7	3	6	6	6	1	4800	6	7	3	3	3	3	3	3	3	3	3	3	3	3	3	2	3	4	3	4	4	3	6	Yes	1	5	63	0	13	30	32
18	2			5	2	6	4	7	6	6	7	6	6	6	6	1	2000	3	8	3	3	3	3	3	3	3	2	4	3	3	3	3	2	2	3	2	3	3	1	5	Yes	1	5	67	0	11	30	25
18	1	11-15 hours	2	4	4	5	4	4	3	4	4	3	5	5	4	1	4500	5	5	3	2	2	2	3	2	2	2	3	2	3	3	3	2	2	3	1	2	3	3	5	Yes	1	5	49	0	10	23	25
18	2			3	6	7	3	7	6	5	6	6	6	6	6	1	5000	3	5	3	2	3	3	3	2	3	3	3	3	3	3	3	2	2	4	2	3	2	1	6	No	1	7	67	0	8	28	25
25	2			6	3	5	5	5	6	5	6	3	3	2	2	1	3900	2	4	3	2	3	3	3	2	3	2	3	3	3	2	2	2	2	3	2	2	2	2	5	No	1	5	51	0	6	27	22
18	2			5	3	6	3	6	6	6	6	6	6	6	6	1	1000	4	5	3	3	3	2	3	3	3	2	4	3	3	3	3	2	2	3	3	3	3	2	6	No	1	6	65	0	9	29	27
18	2			4	3	6	2	4	7	5	5	3	3	5	4	1	5900	5	2	3	4	3	3	3	2	3	2	3	3	4	3	3	4	2	3	2	2	3	4	5	Yes	1	5	51	0	7	29	30
18	2			6	4	5	5	2	4	3	3	4	3	5	5	1	3600	3	5	2	1	2	2	2	2	2	1	2	1	3	3	4	3	3	3	1	3	3	3	5	Yes	1	8	49	0	8	17	29
23	2			2	5	6	5	6	7	6	7	6	4	6	4	1	2700	4	7	2	4	3	3	4	4	4	4	4	4	3	3	3	3	2	4	1	3	3	3		Yes	1	9	64	0	11	36	28
18	2			5	3	6	3	6	6	5	6	5	7	7	7	1	1000		7	3	2	3	3	3	3	3	2	4	3	3	3	2	2	2	2	3	2	2	2	5	Yes	1	5	66	0		29	23
19	2			2	6	2	2	7	7	6	7	6	5	7	6	1	2700	7	5	3	4	3	3	4	3	3	3	4	3	4	3	3	4	3	3	2	4	4	3	5	Yes	1	5	63	0	12	33	33
19	1	6-10 hours	2	3	4	5	3	6	7	6	7	1	2	3	3	1	2800	4	6	3	2	3	2	3	2	3	1	3	2	3	2	3	3	2	3	3	2	3	2	5	Yes	1	5	50	0	10	24	26
18	2			4	3	6	4	7	7	4	7	6	5	3	4	1	2800	4		2	2	2	2	2	2	3	3	3	2	3	2	2	1	1	3	1	1	1	2	5	Yes	1	6	60	0		23	17
19	1	16-20 hours	3	3	2	4	3	4	5	6	6	5	4	5	5	2	4900	7	1	3	3	3	3	3	3	3	3	4	3	3	3	4	4	4	4	4	3	4	3	5	Yes	1	5	52		8	31	36
18	2			6		4	4	7	7	4	7	6	5	5	7	2	5200	6	8	3	3	3	3	3	4	3	3	4	4	3	3	3	3	3	3	2	2	3	3	5	Yes	1	1			14	33	28
20	2			4	5	5	4	2	4	4	5	5	5	6	6	2	900	4	7	2	1	3	3	4	3	3	3	4	3	3	3	2	2	1	3	1	2	2	2	5	Yes	1	7	55		11	29	21
19	2			5	2	6	3	7	6	6	6	4	3	3	3	2	1300	6	5	4	4	3	4	4	4	4	3	4	4	3	3	3	3	3	4	3	3	3	3	5	No	0	6	54		11	38	31
23	1	1-5 hours	3	4	4	6	3	7	7	5	7	7	6	6	6	2	1200	4	6	3	2	3	3	3	2	3	4	4	4	3	2	2	3	2	4	2	3	3	3	5	Yes	1	6	68		10	31	27
18	1	1-5 hours	2	4	2	4	1	6	7	3	4	4	4	3	3	2	6400	5	7	3	3	3	1	3	3	3	2	3	3	2	2	3	3	2	3	2	2	2	2	5	Yes	1	8	45		12	27	23
20	2			4	4	4	4	4	6	4	4	5	2	6	5	2	3000	4	4	3	3	3	2	3	3	3	3	3	3	3	2	3	2	2	3	3	2	3	2	5	Yes	1	7	52		8	29	25
18	2			4	2	6	2	6	6	6	6	5	5	5	6	2	3000	3	1	3	2	3	3	3	3	3	2	3	2	3	2	3	2	2	3	2	2	2	2	5	Yes	1	5	59		4	27	23
26	2			2	3	6	3	6	4	5	6	6	6	6	5	2	1600	3	3	3	2	3	3	3	2	3	3	3	3	2	2	3	3	2	2	3	2	2	2	4	Yes	1	7	58		6	28	23
18	2			5	5	6	4	6	6	3	7	6	5	3	6	2	1600	7	6	2	3	3	3	2	2	3	3	4	3	3	2	3	3	4	4	2	3	3	4	5	No	0	9	62		13	28	31
20	2			6	2	2	6	4	7	1	7	3	1	6	6	2	2800	7	6	3	3	4	4	4	3	3	4	4	3	3	3	2	3	2	3	4	2	3	2	5	Yes	1	3	51		13	35	27
19	2			4	3	6	4	6	6	5	6	6	5	7	6	2	1600	1	1	3	3	3	3	3	3	3	3	3	3	2	2	3	2	3	3	3	3	3	2	7	No	0	5	64		2	30	26
22	2			1	4	7	5	7	7	6	7	6	6	7	7	2	6000	8	3	3	2	3	3	3	2	3	3	3	3	3	3	3	3	3	4	4	3	4	4	5	Yes	1	5	70		11	28	34
18	2			5	4	5	6	6	7	5	7	7	7	7	7	2	1500	3	8	1	2	3	3	4	3	3	3	4	3	3	3	3	2	2	3	2	3	2	2	6	Yes	1	8	73		11	29	25
19	1	6-10 hours	2	4	5	5	2	6	4	7	6	6	6	6	6	2	2600	5	4	3	3	4	3	4	4	4	4	4	4	3	3	4	3	3	4	4	3	3	3	5	Yes	1	6	63		9	37	33
32	2			4	5	5	4	5	6	5	6	6	6	6	6	2	1600	4	5	3	3	3	3	3	2	3	3	3	3	3	3	2	2	2	3	2	2	2	2	5	Yes	1	5	64		9	29	23
18	2			1	6	6	3	6	6	2	6	3	3	2	4	2	1500	3	7	2	2	3	3	3	2	3	2	3	2	2	2	3	3	2	3	2	2	3	2	5	Yes	1	5	48		10	25	24
18	2			2	3	5	3	6	6	4	6	5	3	6	5	2	6000	5	5	3	2	3	3	3	2	3	3	3	3	3	3	2	2	3	3	2	3	3	2	5	Yes	1	5	54		10	28	26
18	2			4	4	4	4	4	4	4	4	4	4	4	4	2	1400	3	1	2	1	2	2	3	2	2	3	2	2	3	2	3	3	3	3	2	3	3	3	5	Yes	1	5	48		4	21	28
18	2			1	6	6	4	7	7	6	7	7	7	7	7	2	2100	5	8	3	2	3	3	4	2	3	2	4	3	3	3	2	2	2	3	3	4	4	2	5	Yes	1	6	72		13	29	28
18	2			4	3	6	5	3	7	6	6	6	6	7	7	2	3200	4	8	3	3	2	3	2	3	3	4	3	2	3	4	3	2	2	3	2	2	2	2	5	Yes	1	5	66		12	28	25
18	2			7	4	4	2	6	6	6	6	6	6	7	6	2	5200	6	5	3	4	3	3	4	4	3	3	3	3	3	3	3	3	3	3	3	3	3	3	5	Yes	1	6	66		11	33	30
18	2			5	3	3	3	7	7	6	7	5	5	3	5	2	3500	6	6	4	3	3	3	4	4	3	3	4	4	4	4	4	3	4	4	3	3	4	4	5	No	0	5	59		12	35	37
18	2			3	2	4	4	3	5	4	4	1	2	3	3	2	8000	3	2	2	2	3	3	3	2	3	2	2	2	3	3	3	2	2	2	1	2	2	2	3	Yes	1	4	38		5	24	22
18	2			4	5	2	3	5	6	5	6	7	5	6	6	2	6600	4	3	3	3	3	3	3	2	3	3	3	3	3	2	3	3	2	3	2	3	3	2	3	Yes	1	6	60		7	29	26
18	2			4	4	6	2	6	6	4	6	6	6	6	6	2	3400	5	5	3	2	3	3	3	3	3	3	3	3	3	3	3	3	3	3	3	3	3	2	5	Yes	1	5	62		10	29	29
18	2			7	3	6	6	7	7	7	7	6	6	6	7	2	2700	4	8	4	2	3	4	4	4	4	3	4	3	3	2	3	3	3	3	2	3	2	3	5	Yes	1	5	75		12	35	27
27	2			6	3	6	5	7	7	6	6	5	4	5	6	2	2900	6	9	2	3	4	4	3	3	3	3	4	3	3	4	3	3	3	3	3	3	3	3	5	Yes	1	7	66		15	32	31
18	1	1-5 hours	2	1	2	4	7	7	7	4	4	2	3	6	5	2	4100	7	8	3	4	3	3	4	4	3	4	4	3	3	4	3	4	3	3	2	3	3	3	3	No	0	5	52		15	35	31
18	2			4	3	4	3	3	4	5	5	5	5	4	5	2	3700	4	6	2	3	3	3	3	2	3	2	3	3	3	2	3	3	2	3	2	3	3	2	5	Yes	1	6	50		10	27	26
21	1	6-10 hours	1	5	3	6	6	3	3	5	6	2	2	4	3	3	4500	3	9	2	2	3	3	2	2	3	2	3	2	4	3	4	3	3	4	4	3	3	3	6	Yes	1	5	48	1	12	24	34
18	2			1	7	5	7	6	7	7	7	5	5	2	6	3	3200	2	3	3	1	4	4	3	1	3	3	4	4	3	2	2	3	2	4	1	2	3	3	6	Yes	1	8	65	1	5	30	25
18	2			2	3	7	3	7	7	6	6	6	5	6	6	3		3	7	3	1	3	3	3	1	3	2	3	2	1	2	3	2	2	3	3	2	2	2	6	Yes	1	9	64	1	10	24	22
19	2			5	6	6	4	5	4	5	6	5	6	7	7	3	1200	6	5	3	2	3	3	2	2	3	1	2	3	3	2	2	3	2	3	2	3	3	2	6	Yes	1	7	66	1	11	24	25
18	2			5	5	6	4	6	6	4	6	5	5	4	5	3	1400	2	3	3	3	3	3	3	2	3	2	3	3	3	2	2	2	2	3	2	2	2	2	5	Yes	1	5	61	1	5	28	22
18	2			1	4	5	4	5	4	4	5	6	6	6	6	3	1500	5	4	3	2	3	3	3	3	3	2	3	3	3	2	3	3	2	3	3	3	3	2	5	Yes	1	5	56	1	9	28	27
19	1	1-5 hours	2	7	5	6	7	7	7	7	7	6	7	7	7	3	2700	6	4	3	2	4	4	4	3	3	3	4	4	3	3	3	3	2	3	3	3	3	3	5	Yes	1	5	80	1	10	34	29
18	2			2	6	5	1	7	7	6	6	6	6	7	6	3	2600	1	1	3	2	3	3	3	2	3	3	3	3	2	2	2	2	2	3	2	1	2	2	2	Yes	1	8	65	1	2	28	20
18	2			4	5	5	2	4	7	5	7	7	6	6	7	3	2700	5	5	3	3	3	3	3	3	3	3	4	3	3	3	3	3	3	3	2	2	3	3	6	Yes	1	7	65	1	10	31	28
19	2			6	2	6	5	7	7	6	6	6	6	6	6	3	1400	2	4	2	2	3	2	3	2	2	3	3	2	2	2	2	2	2	2	1	2	2	2	5	Yes	1	5	69	1	6	24	19
18	2			4	3	5	1	7	7	7	7	5	5	6	6	3	1300	4	2	3	3	3	3	4	4	3	3	4	3	3	3	2	3	2	3	2	2	2	2	5	Yes	1	6	63	1	6	33	24
20	2			4	4	5	5	5	6	6	6	6	4	7	7	3	2700	2	6	3	2	3	3	3	3	3	4	4	2	2	2	3	2	3	3	2	2	3	3	5	Yes	1	5	65	1	8	30	25
18	2			2	4	6	2	6	4	3	3	6	4	4	7	3	2000	4	6	2	2	3	3	2	2	3	1	4	2	3	3	2	3	2	4	1	2	3	3	5	Yes	1	5	51	1	10	24	26
20	2			5	5	6	6	7	7	6	7	6	5	6	6	3	2700	5	7	3	3	3	3	4	4	3	3	4	3	3	2	2	3	3	3	3	3	3	2	6	No	0	5	72	1	12	33	27
18	2			6	5	6	4	6	7	6	6	6	5	6	6	3	2900	6	6	4	3	3	3	3	2	4	3	3	4	4	3	3	4	3	4	3	3	3	3	5	Yes	1	5	69	1	12	32	33
18	2			2	4	4	2	6	6	5	6	6	6	6	5	3	3400	8	6	3	2	3	3	2	2	3	2	3	3	3	3	3	3	3	3	3	2	3	3	5	Yes	1	5	58	1	14	26	29
19	2			2	6	5	1	7	7	5	6	6	4	6	2	3	1000	7	6	2	3	3	3	3	3	3	2	3	4	3	2	3	1	2	3	2	3	3	2	2	Yes	1	5	57	1	13	29	24
18	1	6-10 hours	2	5	4	2	3	4	7	4	6	5	7	6	4	3	2600	5	7	3	2	3	3	2	2	3	3	4	4	3	4	3	3	2	3	2	3	3	2	5	Yes	1	5	57	1	12	29	28
20	2			2	2	3	3	6	7	6	7	7	6	7	7	3	1600	3	2	2	4	3	3	4	4	3	3	4	3	2	2	2	2	2	2	3	2	2	1	5	Yes	1	5	63	1	5	33	20
18	2			4	2	2	2	6	6	4	6	4	4	6	6	3	3000	5	6	3	3	3	3	3	2	3	3	3	3	3	3	3	3	3	3	3	2	3	2	5	Yes	1	5	52	1	11	29	28
34	1	1-5 hours	2	4	4	5	2	7	7	6	7	2	5	3	3	3	2800	4	6	2	3	3	3	3	2	3	3	2	2	3	2	3	2	3	3	2	3	3	2	4	Yes	1	7	55	1	10	26	26
24	2			6	2	6	6	5	5	5	5	3	4	7	7	3	3900	5	5	3	2	4	4	3	4	3	2	3	4	4	4	3	3	3	2	3	3	4	3	5	Yes	1	6	61	1	10	32	32
18	2			4	2	3	4	4	4	3	4	2	4	2	2	3	2800	2	3	2	2	3	2	3	2	2	1	2	2	3	2	2	1	3	4	1	3	3	2	5	Yes	1	5	38	1	5	21	24
19	2			4	1	2	1	4	6	4	6	6	6	6	6	3	2800	3	2	3	3	3	3	3	3	3	2	3	3	3	2	3	3	2	2	2	2	3	2	5	Yes	1	6	52	1	5	29	24
18	1	6-10 hours	2	6	4	6	6	7	7	6	7	4	5	5	4	3	3400	5	5	3	3	3	3	3	2	3	2	3	3	4	3	3	3	3	3	2	3	3	3	5	Yes	1	5	67	1	10	28	30
19	2			4	6	3	6	4	6	4	6	6	6	6	2	3	4500	7	7	3	2	3	3	3	2	3	3	3	3	3	2	3	3	3	3	2	3	3	3	2	Yes	1	6	59	1	14	28	28
18	2			4	4	6	3	7	7	6	7	6	6	7	7	3	1600	1	9	1	3	3	3	4	3	3	3	4	3	3	3	3	3	3	3	2	2	3	1	5	Yes	1	5	70	1	10	30	26
25	2			1	6	2	2	7	7	6	7	7	6	7	7	3	1400	2	9	2	4	3	3	4	4	4	4	4	4	3	3	3	3	2	3	4	3	3	3	5	No	0	5	65	1	11	36	30
20	2			4	5	6	5	7	7	5	7	5	5	7	7	3	3900	5	6	3	3	3	3	3	3	3	4	4	4	3	4	3	3	2	3	4	3	3	3	4	Yes	1	5	70	1	11	33	31
19	1	Less than 1 hour	2	5	3	6	4	7	7	6	7	6	6	6	6	3	4700	5	8	3	2	4	4	4	3	4	3	4	3	4	3	3	4	3	4	2	3	3	3	5	Yes	1	6	69	1	13	34	32
