# Supplementary material for: Applying the multi-threat framework of stereotype threat in the context of digital gaming
Source: PLoS One. 2018 Feb 14;13(2):e0192137. doi: 10.1371/journal.pone.0192137 (PMC5812608; doi:10.1371/journal.pone.0192137)
Supplement: S2 File — (XLSX) [file pone.0192137.s002.xlsx]

## Sheet: Study 2 data
Age	Gamer	HPW	Gamertype	SI1	SI2	SI3	SI4	SI5	SI6	SI7	SI8	SI9	SI10	SI11	SI12	Condition	GameplayScore	CB1	CB2	SEst1	SEst2	SEst3	SEst4	SEst5	SEst6	SEst7	SEst8	SEst9	SEst10	Seff1	Seff2	Seff3	Seff4	Seff5	Seff6	Seff7	Seff8	Seff9	Seff10	ManCheck1	ManCheck2	GenderGamingCompetence	TotalSocialIdentity	TotalCB	TotalSelfEsteem	TotalSelfEfficacy
18	2			2	5	3	4	6	6	6	2	4	4	6	6	4	5100	6	8	2	2	3	3	2	2	3	3	3	2	3	2	3	2	2	3	2	3	3	2	5	1	6	54	14	25	25
18	2			6	4	6	6	6	7	6	7	6	6	7	7	4	1400	2	2	3	2	3	3	3	3	2	3	3	3	3	3	2	2	2	3	3	2	3	2	5	1	5	74	4	28	25
19	2			1	6	1	1	4	7	4	7	5	5	6	4	4	2100	4	6	3	4	3	4	4	4	3	3	4	4	3	3	2	3	3	3	2	2	3	2	5	1	5	51	10	36	26
22	1	2	2	4	4	5	2	5	6	5	6	2	2	2	2	4	3600	4	7	3	2	3	2	3	2	2	2	3	2	3	2	3	3	3	3	3	3	3	3	5	1	7	45	11	24	29
22	1	8	2	7	6	6	6	6	6	5	6	6	6	6	6	4	4300	4	5	3	3	3	3	4	3	3	4	3	3	3	2	3	3	2	3	2	3	3	2	5	1	5	72	9	32	26
19	2			4	5	6	5	5	6	4	6	3	3	4	4	4	1300	3	8	2	3	3	3	3	2	3	3	3	3	2	1	2	1	1	2	1	2	1	2	5	1	6	55	11	28	15
20	2			1	5	5	3	5	6	5	7	6	5	6	5	4	2900	3	1	3	2	4	3	4	4	4	4	3	4	3	3	3	1	2	3	2	2	3	1	5	1	6	59	4	35	23
18	2			5	6	6	6	6	4	5	6	5	6	5	5	4	2900	6	8	3	2	3	3	3	2	4	2	3	3	3	3	3	3	3	3	1	3	3	2	5	1	6	65	14	28	27
18	2			4	3	5	2	5	7	4	7	6	6	7	7	4	2900	3	1	3	4	3	3	3	4	2	2	4	3	3	2	2	3	3	3	2	2	2	3	5	1	5	63	4	31	25
21	2			3	4	5	3	6	6	6	6	6	6	7	7	4	2900	6	5	3	2	3	3	3	2	3	3	4	3	3	2	3	3	3	3	3	2	3	3	5	1	7	65	11	29	28
22	2			5	3	5	5	5	6	5	6	4	5	6	6	4	2200	4	2	3	2	3	3	3	2	3	3	3	3	3	3	2	2	2	2	3	2	3	2	5	1	5	61	6	28	24
18	2	1	5	5	3	6	2	6	6	5	6	6	6	6	6	4	1400	4	3	2	2	3	3	3	2	3	3	3	2	3	3	3	2	2	2	3	2	2	2	5	1	9	63	7	26	24
20	2			4	6	5	4	6	6	4	4	6	5	6	5	4	2400	5	8	3	2	3	3	3	2	3	3	3	3	3	2	2	2	2	3	2	3	3	2	5	1	5	61	13	28	24
26	2			5	3	4	7	4	4	4	4	4	4	6	4	4	3000	3	4	3	2	3	3	3	2	4	3	4	3	3	3	3	3	3	3	3	3	3	3	5	1	5	53	7	30	30
19	2			2	4	3	1	5	6	3	5	6	6	3	3	4	1600	3	7	3	2	3	3	3	2	3	2	4	3	3	3	3	2	2	2	2	2	2	2	5	1	7	47	10	28	23
20	2			4	4	5	4	4	4	4	4	5	5	7	6	4	2800	3	2	3	3	3	3	3	3	3	3	4	3	3	3	2	3	3	3	3	2	3	3	5	1	5	56	5	31	28
21	2			4	3	5	4	6	6	5	6	6	6	6	2	4	4900	4	5	3	3	3	3	3	3	3	3	3	3	4	3	3	2	2	3	3	2	3	2	5	1	5	59	9	30	27
21	2			6	5	6	3	5	6	6	5	5	5	3	3	4	3000	4	6	2	3	3	3	3	3	3	3	3	3	3	2	3	3	3	3	3	2	2	3	5	1	6	58	10	29	27
21	2			4	3	3	4	6	6	5	6	5	6	6	6	4	2200	5	2	3	4	3	3	4	3	3	3	4	4	3	2	3	3	3	3	3	2	3	3	5	1	5	60	7	34	28
20	1	1	3	4	5	6	2	5	6	6	6	5	5	3	3	4	4700	4	6	3	2	3	3	4	2	3	3	3	4	3	3	3	3	3	3	2	3	3	3	5	1	6	56	10	30	29
20	2			5	4	6	4	4	6	4	4	6	5	4	4	4	1300	2	2	2	2	3	3	4	2	3	2	3	3	3	3	2	2	2	3	3	3	3	2	5	1	5	56	4	27	26
19	2			5	5	6	4	6	7	6	7	6	6	7	7	4	1600	6	9	3	4	4	4	4	4	3	4	4	4	3	3	3	3	3	3	3	2	3	3	5	1	5	72	15	38	29
56	2			5	4	5	5	6	6	6	6	6	7	7	7	4	1000	1	1	3	3	3	3	3	2	3	3	4	3	3	3	2	2	2	3	3	2	3	2	5	2	6	70	2	30	25
20	2			2	2	5	1	6	7	5	7	6	7	7	6	4	4500	6	3	3	2	3	3	4	3	3	2	4	3	3	2	3	3	2	3	1	2	3	2	5	1	8	61	9	30	24
37	2			5	2	7	2	7	7	7	7	6	6	7	7	4	1500	5	7	3	2	4	4	4	4	4	4	4	3	4	3	4	3	3	3	4	4	4	3	5	1	5	70	12	36	35
19	2			4	3	5	3	6	5	5	6	6	5	5	5	4	5400	6	4	3	2	3	3	2	3	3	3	4	3	3	3	3	3	3	3	3	3	3	3	5	2	5	58	10	29	30
19	2			7	3	5	4	7	7	7	7	7	6	7	7	4	3200	5	7	4	3	3	3	4	4	3	3	3	4	3	3	3	3	3	3	2	2	3	3	4	2	6	74	12	34	28
20	1	1	2	4	3	6	3	4	7	4	7	6	5	3	4	4	1100	4	6	2	2	4	4	3	3	3	4	4	3	3	3	3	2	2	3	1	3	3	3	5	1	5	56	10	32	26
20	2			7	4	6	7	5	5	4	6	5	4	6	4	4	2400	3	7	2	2	3	3	3	2	3	2	3	2	3	3	2	3	3	3	2	3	3	3	5	2	9	63	10	25	28
19	2			5	1	4	2	6	7	5	7	5	4	7	4	4	1600	2	7	3	2	3	3	4	3	3	1	4	3	3	2	2	2	2	3	2	2	3	2	7	1	8	57	9	29	23
20	2			3	2	4	3	4	7	4	7	5	4	7	7	5	5600	5		3	3	3	4	3	3	3	4	4	3	3	2	3	3	3	3	4	2	3	2	5	1	5	57		33	28
21	1	2	3	6	6	4	6	3	4	4	5	4	4	3	4	5	4300	4	9	2	3	3	3	3	2	3	2	3	2	4	4	4	3	3	3	2	2	3	2	5	1	5	53	13	26	30
55	2			5	4	7	5	7	4	5	5	7	6	5	5	5	400	2	5	1	4	4	3	3	3	3	4	4	3	1	2	2	2	1	1	1	1	2	1	6	2	7	65	7	32	14
58	2			4	2	5	2	6	6	5	6	5	4	6	4	5	500	3	4	3	4	3	3	4	4	3	3	4	3	3	2	3	3	2	3	2	2	2	2	5	2	5	55	7	34	24
59	2			2	2	4	2	6	6	6	6	6	6	6	6	5	400	4	3	3	2	3	2	2	2	3	3	3	3	4	2	3	3	2	4	2	3	3	2	5	2	8	58	7	26	28
20	2			4	4	4	5	4	7	4	4	5	5	6	7	5	3900	7		4	2	3	3	3	3	3	3	3	4	3	3	3	3	3	3	3	3	3	3	5	1	5	59		31	30
21	2			3	2	6	2	7	6	6		6	6	5	5	5	2500	3		3	3	3	3	3	3	4	3	4	3	3	3	2	2	3	4	2	3	3	3	5	1	5			32	28
19	2			4	3	6	2	6	6	5	6	5	6	6	6	5	2500	7	8	3	3	3	3	3	4	3	3	3	4	3	2	3	3	3	3	3	3	3	3	5	1	5	61	15	32	29
18	2			4	2	6	7	6	5	5	5	5	4	4	5	5	1400	1	2	2	2	3	3	3	2	3	1	2	2	2	1	2	1	1	2	1	1	1	1	1	1	5	58	3	23	13
19	2			5	6	6	5	6	6	5	6	6	5	5	6	5	1800	3	5	3	2	3	3	3	2	3	2	3	2	3	2	3	3	3	3	2	2	3	3	5	1	5	67	8	26	27
20	2			5	6	4	2	6	6	5	5	4	5	5	4	5	2000	2	5	2	2	3	3	3	3	3	1	2	2	3	2	2	2	2	4	3	2	2	1	5	1	6	57	7	24	23
23	2			7	2	7	1	7	7	7	7	7	7	7	7	5	2900	2	2	3	2	3	4	2	2	3	1	2	3	1	1	1	1	2	3	3	3	3	3	1	1	5	73	4	25	21
20	2			3	6	6	4	3	3	1	1	6	6	3	3	5	2500	3	8	2	1	3	3	3	2	2	2	3	2	3	2	3	2	1	3	1	2	3	3	5	1	5	45	11	23	23
20	2			5	4	5	5	4	5	5	3	3	4	3	4	5	3200	6	3	3	3	3	3	3	2	3	2	4	3	3	3	2	3	3	4	2	3	3	3	5	1	4	50	9	29	29
22	2			4	5	3	3	4	3	4	4	4	4	5	3	5	2900	3	6	2	2	3	2	3	1	2	2	3	2	3	3	3	2	3	4	1	2	3	2	5	1	5	46	9	22	26
19	1	1	2	4	5	6	5	6	6	6	6	6	5	6	5	5	1200	6	6	3	3	3	3	3	3	3	3	4	3	3	3	3	3	3	3	3	2	3	2	6	1	7	66	12	31	28
19	1	2	3	5	3	4	4	6	6	5	6	5	5	6	6	5	2700	6	6	3	3	4	3	3	3	3	3	4	3	3	3	4	3	3	4	2	3	4	3	5	1	4	61	12	32	32
22	2			4	5	5	4	2	2	1	1	2	2	1	1	5		2	7	1	1	1	2	1	1	1	3	2	1	3	1	2	2	2	2	1	2	2	2	5	1	5	30	9	14	19
19	2			4	2	4	5	6	5	6	5	4	4	6	6	5	2100	2	6	3	2	3	3	3	2	3	3	3	2	3	2	2	3	2	3	2	3	3	2	3	1	6	57	8	27	25
33	1	1	2	5	6	5	6	4	3	1	3	1	5	3	3	5	1200	2	8	2	1	3	1	4	1	3	2	3	2	3	3	3	1	1	3	1	4	4	3	5	1	8	45	10	22	26
34	2			4	6	6	4	7	6	6	7	7	5	6	6	5	2300	4	8	1	4	4	3	3	3	3	3	3	3	3	2	2	2	2	3	3	2	2	2	4	1	3	70	12	30	23
30	1	1	2	1	2	2	1	4	7	4	7	5	6	6	6	5	2000	6	8	3	2	3	3	3	2	3	1	3	3	4	3	3	3	3	4	3	3	3	3	5	1	5	51	14	26	32
20	2			5	2	4	1	7	7	6	6	5	5	5	6	5	900	7	6	3	2	3	3	4	2	3	1	4	3	4	3	3	3	3	4	2	3	3	3	3	1	5	59	13	28	31
21	2	8	2	5	1	4	2	7	7	4	7	7	2	6	7	5	5600	5	9	3	3	3	3	3	3	4	4	4	3	3	2	3	3	3	3	3	3	3	3	5	1	5	59	14	33	29
20	2			4	4	5	5	6	6	5	5	6	5	5	4	5	500	3	4	3	1	3	3	3	2	3	3	3	3	3	4	2	3	3	3	2	3	3	2	5	2	5	60	7	27	28
52	1	1	2	1	4	3	4	2	2	4	6	6	5	6	4	5	4000	2	5	2	1	3	3	3	3	3	4	4	3	3	2	1	2	2	3	2	2	3	1	6	2	7	47	7	29	21
18	2			4	3	3	5	5	5	5	6	5	5	5	5	5	1400	3	7	2	2	3	3	3	2	3	2	3	2	3	3	3	2	1	3	2	3	3	2	5	1	6	56	10	25	25
18	2			4	4	6	2	6	7	5	7	3	5	5	6	5	1300	5	9	3	2	3	3	3	2	3	3	3	2	4	3	3	2	2	4	1	2	2	2	5	1	6	60	14	27	25
22	2			5	2	7	6	7	3	4	5	3	5	7	4	5		2	9	2	2	3	3	1	3	3	3	4	3	3	2	3	3	2	3	1	3	3	3	5	1	9	58	11	27	26
27	2			3	4	4	3	6	7	4	7	5	4	4	4	5	4700	6	7	3	2	3	3	3	3	3	2	3	3	3	3	3	3	3	4	1	3	3	2	5	1	5	55	13	28	28
20	1	1	2	5	3	3	5	5	5	4	4	6	3	5	5	6	4300	7	5	3	2	3	3	3	2	3	1	3	3	3	3	3	3	3	3	2	3	3	3	5	1	5	53	12	26	29
19	2			7	7	7	1	7	7	7	7	7	4	7	1	6	1100	6	8	3	2	3	3	3	2	3	2	3	3	4	3	4	3	3	4	3	3	4	3	4	1	5	69	14	27	34
19	2			7	7	6	2	7	7	6	7	4	4	6	7	6	2700	5	5	3	2	3	2	3	2	3	3	3	3	4	3	3	3	3	4	3	3	4	4	5	1	5	70	10	27	34
21	2			7	1	7	6	7	7	5	6	2	2	6	6	6	3000	7	7	3	3	3	3	3	3	2	3	4	4	3	3	3	3	3	3	4	3	3	3	6	2	5	62	14	31	31
18	2			7	4	7	6	7	7	5	5	6	6	5	5	6	3000	6	6	2	2	3	2	3	2	3	3	3	4	3	3	3	3	3	3	2	3	2	2	5	2	5	70	12	27	27
18	2			7	7	7	1	7	7	7	7	7	4	4	4	6	2100	3	2	3	2	3	2	1	1	3	3	1	3	2	2	2	3	2	3	3	3	3	2	5	1	5	69	5	22	25
38	2			6	6	6	6	6	6	6	6	5	5	5	5	6	4400	2	7	2	3	3	3	3	1	3	3	3	3	4	2	2	2	3	3	1	2	2	1	5	2	5	68	9	27	22
20	1	1	3	7	4	6	3	7	7	4	3	7	7	7	7	6	3000	8	9	3	2	3	3	2	2	3	4	4	3		3	3	4	4	4	3	3	3	3	5	1	5	69	17	29
20	1	3	2	4	6	5	7	6	6	1	4	1	5	2	3	6	400	9	9	3	2	2	3	2	2	2	1	1	2	4	4	3	4	4	4	3	4	4	4	5	1	5	50	18	20	38
24	1	8	2	3	2	3	3	3	3	3	3	1	2	1	2	6	900	4	6	3	2	3	3	3	3	3	3	3	3	3	3	2	3	3	3	3	3	3	3	5	1	6	29	10	29	29
21	2			6	6	6	6	6	6	6	6	6	6	6	6	6	4100	5	4	3	2	3	3	3	2	3	3	3	3	3	3	2	3	3	3	3	3	2	2	5	1	5	72	9	28	27
27	2			4	4	4	5	6	6	6	6	4	4	4	4	6	3000	2	2	3	2	3	3	3	3	3	3	3	3	3	3	3	3	3	4	4	3	3	3	5	1	7	57	4	29	32
20	2			5	5	5	4	5	6	5	4	4	5	3	5	6	1400	6	4	3	3	3	3	3	2	3	2	3	3	3	3	3	3	3	4	3	4	3	3	5	1	5	56	10	28	32
26	1	1	2	2	5	1	6	1	2	1	2	3	5	5	3	6	3500	8	6	3	2	3	3	3	2	3	1	2	2	4	3	3	3	4	3	2	3	3	3	5	1	5	36	14	24	31
37	2			4	2	5	4	6	6	6	6	4	4	3	3	6	1200	2	3	3	2	3	3	3	3	3	3	3	3	2	2	2	2	3	3	3	2	3	2	5	2	8	53	5	29	24
31	2			5	6	6	7	7	7	6	7	5	5	7	6	6	1600	3	2	2	1	3	2	3	1	3	2	3	2	2	1	1	1	1	2	2	1	2	1	5	1	5	74	5	22	14
25	2			7	6	7	7	6	6	6	7	5	6	6	7	6	1200	4	2	3	2	3	3	3	2	3	1	3	3	4	4	4	3	3	4	3	3	3	3	6	1	5	76	6	26	34
23	2			2	3	2	3	6	7	4	7	5	5	4	3	6	2600	5	2	2	2	3	3	2	1	2	2	3	1	4	3	3	1	1	4	2	1	1	2	5	1	5	51	7	21	22
50	2			1	1	1	1	4	6	4	7	3	2	2	2	6	500	2	9	4	3	3	4	4	3	3	4	4	4	4	4	4	3	4	4	3	4	4	4	5	2	8	34	11	36	38
20	2			5	5	6	5	6	6	5	6	6	5	6	6	6	3600	6	6	3	2	3	3	3	3	3	4	4	3	4	3	3	4	3	4	3	4	4	4	4	1	6	67	12	31	36
20	1	2	2	5	4	6	2	7	6	6	7	2	2	2	2	6	300	9	3	3	2	3	2	4	1	3	3	3	3	4	3	4	3	4	4	3	3	4	4	5	1	5	51	12	27	36
19	2			4	5	6	5	7	7	6	7	6	5	6	6	6	2800	2	1	3	2	3	3	4	2	4	2	4	3	2	1	3	1	2	2	3	2	3	2	5	1	5	70	3	30	21
19	2			5	4	5	4	7	7	7	7	6	6	6	7	6	4200	6	5	3	3	3	3	4	4	3	3	4	4	3	2	4	3	3	3	3	3	3	2	1	1	5	71	11	34	29
44	2			2	2	6	1	7	6	6	7	5	5	5	5	6	1200	2	2	3	2	3	2	3	2	3	2	3	3	2	2	1	3	2	3	2	2	3	2	5	2	5	57	4	26	22
34	2			6	5	6	5	7	7	7	7	7	7	7	7	6	1000	5	8	4	4	4	4	4	4	4	4	4	4	4	4	4	4	4	4	4	4	4	4	5	2	5	78	13	40	40
19	2			3	2	5	4	4	6	6	7	6	5	5	4	6	2400	6	8	3	2	3	2	3	2	3	1	3	3	3	3	2	2	2	4	3	2	3	2	5	2	5	57	14	25	26
20	1	4	2	4	4	5	1	6	6	4	7	3	5	6	6	6	3000	2	8	4	3	3	3	4	4	4	2	4	4	3	3	3	3	3	3	2	2	2	3	5	1	5	57	10	35	27
23	2			7	2	6	5	7	7	6	6	6	5	5	4	6	1200	3	5	3	2	3	3	3	2	3	2	3	3	2	2	2	2	2	3	1	2	2	2	5	1	8	66	8	27	20
25	2			5	2	2	3	5	5	4	4	4	4	3	4	6	3000	3	1	3	2	3	2	3	2	2	2	2	1	1	1	1	1	1	1	1	1	1	2	5	1	5	45	4	22	11
25	2			6	2	7	6	6	6	5	6	6	6	6	6	6	1600	4	4	3	3	3	3	3	3	3	3	3	3	3	2	3	3	2	3	2	2	2	3	5	2	5	68	8	30	25
